# Supplementary material for: Limiting factors for wearing personal protective equipment (PPE) in a health care environment evaluated in a randomised study
Source: PLoS One. 2019 Jan 22;14(1):e0210775. doi: 10.1371/journal.pone.0210775 (PMC6342303; doi:10.1371/journal.pone.0210775)
Supplement: S1 Table — This table provides general information about the subjects, all measured performance data of tasks I to IV and the data recorded from the assessment sheets. (XLSX) [file pone.0210775.s006.xlsx]

## Sheet: subjects_general information
ID	gender	Job	dress_size	shoe_size	glove_size	gender	age	body_length [cm]	body_weight [kg]	was_in_hospital_lately	operation_had	operation_what	predisposition_faint	dizziness	pain_in_breast	shortness_of_breath	tachy- cardia	amblyopia	dioptre	hypotonie	claustrophobia	epileptic_seizure	hemostasis_disruption_ thromboses	diabetes	disease_stomach_intestine_liver_pancreas	hypertension	joint	heart	disease_kidney_urinaltract_genitals	disease_head	disease_psyche	disease_lung	disease_thyroid	disease_contagious	disease_other	diseases_contagious_extended	allergy	smoking	cigarettes per day	drinking	special dietary	dietary_what	medication	birth_ control_pill	pregnancy	sport_ fullyear	sport_rare	sport_seasondependent	sport_hours
11A	m	Student	M	43	7	m	29	178	78	0			0	0	0	0	0	0		0	0	0	0	0	0	0	0	0	0	0	0	0	0	0	0		0	0		1 - 2	0		0			1			15 - 20
13A	m	Student	L	46	8	m	26	185	84	0			0	0	0	0	0	1	0,75	0	0	0	0	0	0	0	0	0	0	0	0	0	0	0	0		0	0		1	0		0			1			4
18B	m	Student	M	43	8	m	28	176	65	0			0	0	0	0	0	0		0	0	0	0	0	0	0	0	0	0	0	0	0	0	0	0		0	0		16	0		0	0	0	1			4
24B	m	Student	M	42	8	m	30	170	70	1	1	Okt. 2010 Excision of one testis suspicious for cancer- turned out negative.	0	0	0	0	0	0		0	0	0	0	0	0	0	0	0	1	1	0	0	0	1	0	childhood disease	0	1	15	10	0		0				2		2
31A	f	Student	M	38	7	f	22	174	62	0			0	0	0	0	0	1	- 2,5 ri und le	0	0	0	0	0	0	0	0	0	0	0	0	0	0	0	0		0	0		0	0		0	1	0			3	3
34A	m	Student	XL	46	9	m	29	196	125	0			0	0	0	0	0	0		0	0	0	0	0	0	0	0	0	0	0	0	0	0	0	0		0	0		5	0		0				2	3
39B	m	Biomedical Technician	L	44	8	m	31	181	76	0			0	0	0	0	0	1	ri: -2,00; + 1,25 / le: - 2,25; + 1,50	0	0	0	0	0	0	0	0	0	0	0	0	0	0	0	0		0	0		4 beer	0		0			1			4
42B	f	Student	S	39-40	7	f	20	170	50	0	0		0	0	0	0	0	1	reading glasses	0	0	0	0	0	0	0	0	0	0	0	0	0	0	0	0		0	1	10	2-3 beer	1	Vegetarian	0	1	0			3	6-7
64B	m	Student (Biochemistry und molecular Biomedicine)	L	46	8	m	24	182	78	0			0	0	0	0	0	1	1,25 und 1,5	0	0	0	0	0	0	0	0	0	0	0	0	0	0	0	0		0	0		0 bis 4	0		0			1			4
71A	m	Student	L	43	8	m	26	186	75	0			0	0	0	0	0	0		0	0	0	0	0	0	0	0	0	0	0	0	0	0	0	0		0	0		1/4 beer	0		0			1			8-10
77A	f	Student (Molecular Biology)	M	39	8	f	21	179	58	0			0	0	0	0	0	0		0	0	0	0	0	0	0	0	0	0	0	0	0	0	0	0		0	0		10-20	0		0	1	0	1			5
79B	f	Studentin	S	37	6	f	21	164	59	0			0	0	0	0	0	0		0	0	0	0	0	0	0	0	0	0	0	0	0	0	0	0		0	0		10	0		0	1	0			3	1-2
84A	m	Elektronics engineer	L	45	8	m	26	185	75	0			0	0	0	0	0	0		0	0	0	0	0	0	0	0	0	0	0	0	0	0	0	0		0	0		4	0		0			1			3
89A	m	Parametic	M	46	9	m	20	182	78	0			0	0	0	0	0	1	le: 0,75 //ri: 1,0	0	0	0	0	0	0	0	0	0	0	0	0	0	0	0	0		0	1	5	2	0		0			1			45min
92B	f	Biomedical Technician	S	38	7	f	25	160	60	0	0		0	0	0	0	0	1	-2,5	0	0	0	0	0	0	0	0	0	0	0	0	0	0	0	0		0	0		1	0		0	1	0			3	4
93B	f	Biomedical Technician	S	38	6	f	25	165	51	0			0	0	0	0	0	0		0	0	0	0	0	0	0	0	0	0	0	0	0	0	0	0		0	0		2	0		0	1	0			3	2
95A	f	Biomedical Technician	S	39	7	f	38	172	57	0			0	0	0	0	0	0		0	0	0	0	0	0	0	0	0	0	0	0	0	0	0	0		0	0		0	0		0	0	0	1			1,5
96B	f	Assistant Projectmanagement	S	39	7	f	23	163	51	0			0	0	0	0	0	0		0	0	0	0	0	0	0	0	0	0	1	0	0	0	0	0		0	0		1	0		0	1	0			3	4
97A	f	Scientific Employee	S	37	6	f	28	162	47	0	0		0	0	0	0	0	1	-3,75	0	0	0	0	0	1	0	0	0	0	0	0	0	0	0	0		0	0		0	0		0	0	0	1
			0 = no
			1 = yes
[truncated: 24 more columns]

## Sheet: BMI
ID	gender	age	body_length [cm]	body_weight [kg]		BMI
11A	m	29	178	78		24.6181
13A	m	26	185	84		24.5435
34A	m	29	196	125		32.5385
71A	m	26	186	75		21.6788
84A	m	26	185	75		21.9138
89A	m	20	182	78		23.5479
95A	f	38	172	57		19.2672
97A	f	28	162	47		17.9089
31A	f	22	174	62		20.4783
77A	f	21	179	58		18.1018
18B	m	28	176	65		20.984
24B	m	30	170	70		24.2215
39B	m	31	181	76		23.1983
64B	m	24	182	78		23.5479
42B	f	20	170	50		17.301
79B	f	21	164	59		21.9363
92B	f	25	160	60		23.4375
93B	f	25	165	51		18.7328
96B	f	23	163	51		19.1953
ID	gender	age		BMI				Subjects	Male	Female	Mean Age (SD)	Mean Body Mass Index (SD)
11A	m	29		24.6181			Suit A	10	6	4	26.5 (5.17)	22.5 (4.3)
13A	m	26		24.5435			Suit B	9	4	5	25.2 (3.8)	21.4 (2.5)
34A	m	29		32.5385
71A	m	26		21.6788
84A	m	26		21.9138
89A	m	20		23.5479
95A	f	38		19.2672
97A	f	28		17.9089
31A	f	22		20.4783
77A	f	21		18.1018
	mean age	26.5	mean BMI	22.4597
	age (SD)	5.16935	BMI (SD)	4.3011
18B	m	28		20.984
24B	m	30		24.2215
39B	m	31		23.1983
64B	m	24		23.5479
42B	f	20		17.301
79B	f	21		21.9363
92B	f	25		23.4375
93B	f	25		18.7328
96B	f	23		19.1953
	mean age	25.2222	mean BMI	21.395
	age (SD)	3.80058	BMI (SD)	2.47982

## Sheet: measured data_temp_weight_HR
22°C	ID		Time_measurement	HR	RR_syst	RR_diast	body_temp	body_length	body_weight excl	Time_measurement	HR	RR_syst	RR_diast	Body_temp	body_weight excl	Diff_HR	Diff_RR_syst	Diff_RR_diast	Diff_body_temp	Diff_body_weight_excl	weight loss_%	temp_%
	11A	m	08:05:00	64	127	72	36.3	178	78.7	14:15:00	75	111	74	36.3	77.3	11	-16	2	0	-1.4	-1.77891	0
	13A	m	08:15:00	80	126	80	35.9	185	85.6	12:25:00	70	114	61	35.4	85.3	-10	-12	-19	-0.5	-0.3	-0.350467	-1.39276
	34A	m	08:25:00	103	131	83	35,3*	196	130.6	14:20:00	106	144	92	36.2	129.1	3	13	9	#VALUE!	-1.5	-1.14855	#VALUE!
	71A	m	08:20:00	53	142	92	35.8	185	74.2	14:10:00	44	132	89	36	74	-9	-10	-3	0.2	-0.2	-0.269542	0.558659
	84A	m	07:45:00	65	153	89	33,4*	185	72.3	14:10:00	70	144	85	35.4	72	5	-9	-4	#VALUE!	-0.3	-0.414938	#VALUE!
	89A	m	08:15:00	80	139	82	33,4*	184	78.4	13:38:00	62	134	87	33,4*	77.6	-18	-5	5	#VALUE!	-0.8	-1.02041	#VALUE!
	31A	f	08:15:00	86	124	81	34,5*	174	61	14:10:00	88	107	76	36.2	60	2	-17	-5	#VALUE!	-1	-1.63934	#VALUE!
	77A	f	08:00:00	84	110	78	37	179	57.9	14:05:00	84	118	74	36.8	57.7	0	8	-4	-0.2	-0.2	-0.345423	-0.540541
	95A	f	08:28:00	98	105	74	35.9	172	57.7	14:15:00	88	131	80	36.2	57.4	-10	26	6	0.3	-0.3	-0.519931	0.835655
	97A	f	08:20:00	99	96	66	36.4	162	47.3	14:20:00	78	94	61	36.3	47	-21	-2	-5	-0.1	-0.3	-0.634249	-0.274725
	18B	m	08:20:00	97	132	95	36	176	65	14:15:00	93	125	85	35.8	64	-4	-7	-10	-0.2	-1	-1.53846	-0.555556
	24B	m	08:15:00	79	122	78	35.9	170	67.6	14:20:00	59	114	78	35.9	67.3	-20	-8	0	0	-0.3	-0.443787	0
	39B	m	08:12:00	67	124	90	35.9	181	77.7	14:10:00	66	138	90	34.4	77.3	-1	14	0	-1.5	-0.4	-0.514801	-4.17827
	64B	m	08:20:00	103	146	102	36.8	182	75.8	14:10:00	82	145	93	36.7	75.3	-21	-1	-9	-0.1	-0.5	-0.659631	-0.271739
	42B	f	08:15:00	81	130	94	36.2	170	51.8	11:25:00	63	122	87	35.8	51.6	-18	-8	-7	-0.4	-0.2	-0.3861	-1.10497
	79B	f	08:23:00	106	123	85	35.1	164	59.6	14:05:00	90	130	81	34.4	59.3	-16	7	-4	-0.7	-0.3	-0.503356	-1.9943
	92B	f	08:05:00	75	110	78	36.5	160	60.6	14:10:00	67	125	71	34.3	60.3	-8	15	-7	-2.2	-0.3	-0.49505	-6.0274
	93B	f	08:10:00	89	116	75	36	165	49.5	14:20:00	89	118	74	36.6	49.2	0	2	-1	0.6	-0.3	-0.606061	1.66667
	96B	f	08:28:00	68	103	73	36.3	162	50.7	14:15:00	62	102	72	36.2	50.5	-6	-1	-1	-0.1	-0.2	-0.394477	-0.275482
							* most likely measurement errors
28°C	ID		Time_measurement	HR	RR_syst	RR_diast	body_temp	body_length	body_weight	Time_measurement	HR	RR_syst	RR_diast	body_temp	body_weight	Diff_HR	Diff_RR_syst	Diff_RR_diast	Diff_body_temp	Diff_body_weight	weight loss_%	temp_%
	11A	m	12:00:00	59	120	70	36.6	178	78.8	14:45:00	81	96	74	35.7	77.1	22	-24	4	-0.9	-1.7	-2.15736	-2.45902
	13A	m	12:05:00	93	124	81	36.1	185	85.5	16:10:00	85	140	90	36.4	84.3	-8	16	9	0.3	-1.2	-1.40351	0.831025
	34A	m	08:05:00	84	140	86	36	196	131	12:05:00	132	129	81	37.5	129.6	48	-11	-5	1.5	-1.4	-1.0687	4.16667
	71A	m	08:25:00	84	137	81	35.6	185	73.4	12:10:00	76	135	82	36.5	71.6	-8	-2	1	0.9	-1.8	-2.45232	2.52809
	84A	m	12:15:00	73	154	77	36.8	185	72.6	16:20:00	111	138	78	37.7	70.1	38	-16	1	0.9	-2.5	-3.44353	2.44565
	89A	m	08:05:00	72	143	80	35.4	184	77.2	12:10:00	80	144	77	35.9	76	8	1	-3	0.5	-1.2	-1.5544	1.41243
	31A	f	11:10:00	82	124	74	36	174	60.4	15:20:00	96	125	82	36.6	59.8	14	1	8	0.6	-0.6	-0.993377	1.66667
	77A	f	13:05:00	83	126	80	36.7	179	58.4	17:10:00	74	109	74	37	57.6	-9	-17	-6	0.3	-0.8	-1.36986	0.817439
	95A	f	08:10:00	91	122	74	36.5	172	57.8	12:10:00	118	123	87	36.7	56.7	27	1	13	0.2	-1.1	-1.90311	0.547945
	97A	f	11:45:00	76	98	53	36.7	162	48	16:00:00	97	93	62	36.6	47.6	21	-5	9	-0.1	-0.4	-0.833333	-0.27248
	18B	m	12:10:00	75	142	78	36.2	176	66.7	16:05:00	94	123	70	36.4	65.6	19	-19	-8	0.2	-1.1	-1.64918	0.552486
	24B	m
	39B	m	12:15:00	50	128	82	36.2	181	77.7	16:20:00	82	122	62	36.9	76.6	32	-6	-20	0.7	-1.1	-1.4157	1.9337
	64B	m	08:00:00	79	146	94	36.1	182	75.3	12:10:00	99	133	94	36.9	74.6	20	-13	0	0.8	-0.7	-0.929615	2.21607
	42B	f	12:40:00	81	123	83	36.3	171	52.1	16:45:00	91	125	80	36.4	51.6	10	2	-3	0.1	-0.5	-0.959693	0.275482
	79B	f	12:00:00	109	109	80	36.7	164	58.2	16:10:00	117	120	86	36.5	57.7	8	11	6	-0.2	-0.5	-0.859107	-0.544959
	92B	f	08:10:00	98	108	65	36.5	160	62	12:10:00	82	100	72	37	61.5	-16	-8	7	0.5	-0.5	-0.806452	1.36986
	93B	f	08:15:00	99	118	89	35.7	165	50.3	12:05:00	102	114	72	36.8	49.8	3	-4	-17	1.1	-0.5	-0.994036	3.08123
	96B	f	08:05:00	77	106	74	36	163	50.8	12:05:00	84	102	66	36.3	50.4	7	-4	-8	0.3	-0.4	-0.787402	0.833333

## Sheet: task I_measured data_22°C
22°C	ID	1_LI_Total	1_LI_wrong	1_LI_HR	2_LI_Total	2_LI_wrong	2_LI_HR	3_LI_Total	3_LI_wrong	3_LI_HR	4_LI_Total	4_LI_wrong	4_LI_HR	5_LI_Total	5_LI_wrong	5_LI_HR	6_LI_Total	6_LI_wrong	6_LI_HR
	11A	22	3	92	23	7	101	22	0	85	24	1	94	31	0	110	25	0	98
	13A	20	1	91	25	0	88	26	0	82	27	0	79
	31A	14	0	95	24	0	107	23	0	105	27	0	103	29	0	90	28	0	104
	34A	17	0	117	17	2	121	16	1	119	24	1	110	29	1	114	22	0	113
	71A	14	0	71	30	0	66	29	0	59	34	3	66	36	0	66	35	6	64
	77A	17	0	72	17	0	90	24	0	92	20	0	91	23	1	56	24	0	88
	84A	22	0	93	34	0	98	29	0	97	28	0	91	31	0	90	33	0	90
	89A	11	0	90	21	0	88	24	0	90	25	3	77	24	3	82	26	2	76
	95A	29	1	111	38	0	107	44	0	113	43	1	108	42	0	106	47	0	103
	97A	29	0	143	23	1	122	38	0	121	40	0	100	41	0	105	47	4	108
	18B	11	2	109	26	0	112	30	0	107	33	0	109	27	0	109	29	0	109
	24B	22	0	98	20	2	87	21	0	90	29	0	92	21	0	95	26	0	96
	39B	6	1	74	16	0	77	22	20	86	23	2	82	23	1	91	20	2	79
	42B	12	4	60	15	2	90	19	2	93
	64B	16	1	112	16	1	104	17	2	102	17	0	98	17	0	87	17	1	85
	79B	10	1	121	11	0	117	21	0	115	24	0	119	24	0	113	23	0	109
	92B	10	0	99	19	0	100	21	0	102	23	0	100	21	0	95	28	0	98
	93B	10	0	98	15	0	73	23	0	72	32	1	93	33	0	77	32	2	115
	96B	16	0	111	17	1	112	22	0	108	22	0	111	27	0	98	22	1	103
			Description:
			coloured and numbered tubes and caps are provided separately
			Task:	screwing together coloured and numbered tubes
				with corresponding coloured and numbered screwtops
				arranging closed tubes in a box following a certain pattern.

## Sheet: task I_measured data_28°C
28°C	ID	1_LI_Time	1_LI_Total	1_LI_right	1_LI_wrong	1_LI_HR	2_LI_Time	2_LI_Total	2_LI_right	2_LI_wrong	2_LI_HR	3_LI_Time	3_LI_Total	3_LI_right	3_LI_wrong	3_LI_HR	4_LI_Time	4_LI_Total	4_LI_right	4_LI_wrong	4_LI_HR
	11A	12:30:00	24	24	0	82	13:25:00	32	32	0	107	14:20:00	29	29	0	107
	13A	12:45:00	22	22	0	93	13:40:00	30	30	0	90	14:35:00	27	27	0	103	15:30:00	29	29	0	95
	31A	11:55:00	33	32	1	98	12:50:00	24	24	0	101	13:45:00	29	29	0	101	14:40:00	32	32	0	109
	34A	08:40:00	29	27	2	111	09:35:00	25	23	2	107	10:30:00	28	26	2	120	11:25:00	30	30	0	140
	71A	08:40:00	33	33	0	94	09:35:00	32	32	0	101	10:30:00	28	28	0	116	11:25:00	38	38	0	97
	77A	13:35:00	24	23	1	111	14:30:00	23	22	1	102	15:25:00	24	24	0	99	16:20:00	25	25	0	97
	84A	12:55:00	41	41	0	109	13:50:00	39	39	0	100	14:45:00	48	48	0	113	15:40:00	45	45	0	131
	89A	08:25:00	21	20	1	85	09:25:00	19	15	4	87	10:20:00	23	22	1	87	11:15:00	22	18	4	90
	95A	08:30:00	34	34	0	113	09:25:00	40	40	0	126	10:20:00	37	36	1	141	11:15:00	35	35	0	136
	97A	12:30:00	18	17	1	99	13:25:00	23	21	2	109	14:20:00	27	23	4	111	15:15:00	32	31	1	125
	39B	12:40:00	20	16	4	74	13:35:00	28	27	1	68	14:30:00	28	28	0	77	15:40:00	27	24	3	82
	42B	13:10:00	21	20	1	107	14:05:00	22	20	2		15:00:00	16	11	5	112	15:55:00	20	16	4	113
	64B	08:40:00	18	18	0	103	09:40:00	18	18	0	98	10:35:00	20	20	0	100	11:30:00	20	18	2	101
	79B	12:45:00	24	24	0	128	13:40:00	24	24	0	127	14:35:00	24	23	1	126	15:30:00	25	25	0	126
	92B	08:45:00	27	27	0	107	09:40:00	32	30	2	106	10:35:00	30	28	2	98	11:30:00	30	30	0	100
	93B	08:25:00	25	25	0	118	09:20:00	34	34	0	106	10:15:00	33	33	0	126	11:10:00	36	35	1	122
	96B	08:25:00	23	23	0	95	09:20:00	25	25	0	89	10:15:00	22	22	0	98	11:10:00	23	23	0	98
	18B	12:30:00	22	22	0	88	13:25:00	21	21	0	105	14:20:00	25	25	0	108	15:15:00	24	23	1	111

## Sheet: task II_measured data 22°C
22°C	ID	gender	1_LII_time	1_LIIa_MW_yellow	1_LIIa_SDEV_yellow	1_LIIa_CV_yellow	1_LIIa_MW_red	1_LIIa_SDEV_red	1_LIIa_CV_red	1_LIIa_MW_blue	1_LIIa_SDEV_blue	1_LIIa_CV_blue	1_LIIb_MW_yellow	1_LIIb_SDEV_yellow	1_LIIb_CV_yellow	1_LIIb_MW_red	1_LIIb_SDEV_red	1_LIIb_CV_red	1_LIIb_MW_blue	1_LIIb_SDEV_blue	1_LIIb_CV_blue	1_LII_HR	2_LII_time	2_LIIa_MW_yellow	2_LIIa_SDEV_yellow	2_LIIa_CV_yellow	2_LIIa_MW_red	2_LIIa_SDEV_red	2_LIIa_CV_red	2_LIIa_MW_blue	2_LIIa_SDEV_blue	2_LIIa_CV_blue	2_LIIb_MW_yellow	2_LIIb_SDEV_yellow	2_LIIb_CV_yellow	2_LIIb_MW_red	2_LIIb_SDEV_red	2_LIIb_CV_red	2_LIIb_MW_blue	2_LIIb_SDEV_blue	2_LIIb_CV_blue	2_LII_HR	3_LII_time	3_LIIa_MW_yellow	3_LIIa_SDEV_yellow	3_LIIa_CV_yellow	3_LIIa_MW_red	3_LIIa_SDEV_red	3_LIIa_CV_red
	11A	m	08:45:00	0.318533	0.219124	0.687916	0.253	0.0903509	0.357118	0.0820667	0.0443774	0.540748	0.0758667	0.0440225	0.580261	0.0618	0.04487	0.726051	0.0480667	0.0152806	0.317903	94	09:40:00	0.486733	0.0938292	0.192773	0.329267	0.115448	0.350623	0.5076	0.181564	0.357691	0.3596	0.111888	0.311145	0.235133	0.162768	0.692237	0.0504	0.0121995	0.242054	87	10:35:00	0.485667	0.0631423	0.130012	0.295733	0.118654	0.40122
	13A	m	08:45:00	0.144867	0.0772435	0.533204	0.265	0.0349244	0.13179	0.296333	0.0748004	0.25242	0.0535333	0.00176743	0.0330155	0.0829333	0.0770143	0.92863	0.241533	0.0932951	0.386262	89	09:55:00	0.2174	0.0174471	0.0802533	0.2338	0.0165279	0.0706925	0.333267	0.0491201	0.14739	0.0704667	0.0404172	0.573565	0.2336	0.0162516	0.0695702	0.2646	0.0317621	0.120038	84	10:50:00	0.184667	0.0423989	0.229597	0.2474	0.0287472	0.116197
	18B	m	09:00:00	0.274333	0.0574701	0.20949	0.211533	0.0771694	0.36481	0.305933	0.127962	0.418267	0.0532	0.00161245	0.0303092	0.0455333	0.00099043	0.0217518	0.0436	0.00150238	0.0344582	107	09:55:00	0.31	0.0962497	0.310483	0.314867	0.0608228	0.19317	0.514333	0.13594	0.264303	0.0634	0.0306846	0.483984	0.2652	0.0393178	0.148257	0.0554667	0.040396	0.728294	129	10:50:00	0.322667	0.119868	0.371492	0.329	0.142874	0.434266
	24B	m	08:50:00	0.244533	0.0777789	0.318071	0.281	0.0482419	0.17168	0.351733	0.195606	0.556121	0.133667	0.111155	0.831587	0.0465333	0.00235635	0.0506379	0.0452	0.00394968	0.0873824	95	09:45:00	0.186867	0.0601971	0.32214	0.270333	0.0293249	0.108477	0.509867	0.095915	0.188118	0.1898	0.0597987	0.315062	0.257133	0.0391369	0.152205	0.0448	0.00165616	0.0369678	93	10:45:00	0.177867	0.0504676	0.283739	0.171533	0.0328652	0.191597
	31A	f	08:50:00	0.2452	0.018335	0.0747756	0.250933	0.0142802	0.0569083	0.234933	0.0254768	0.108443	0.061	0.0209114	0.342809	0.0498667	0.00586596	0.117633	0.153133	0.138834	0.906624	109	09:50:00	0.233533	0.0161549	0.069176	0.220733	0.0448194	0.203048	0.243867	0.0277717	0.113881	0.232067	0.0527548	0.227326	0.0454	0.00140408	0.0309268	0.0432	0.00165616	0.038337	102	10:45:00	0.250267	0.0399311	0.159554	0.253	0.0153623	0.0607205
	34A	m	09:05:00	0.177467	0.0890745	0.501922	0.151867	0.110782	0.72947	0.0833333	0.0699394	0.839273	0.0538	0.00169874	0.0315751	0.0647333	0.0504614	0.779527	0.0602667	0.059997	0.995525	122	10:00:00	0.1432	0.0531926	0.371457	0.0561333	0.0280659	0.499986	0.0589333	0.0303514	0.515013	0.2158	0.0479943	0.222402	0.250867	0.0386058	0.15389	0.291	0.100931	0.346841	126	11:00:00	0.183533	0.0581609	0.316896	0.241333	0.0450534	0.186685
	39B	m	08:35:00	0.2676	0.0367128	0.137193	0.2456	0.0233783	0.0951883	0.3442	0.0807794	0.234687	0.229667	0.0896084	0.390167	0.201067	0.0625282	0.310983	0.1444	0.260295	1.80259	68	09:35:00	0.256067	0.0382033	0.149193	0.227333	0.0248443	0.109286	0.312467	0.0728206	0.233051	0.2808	0.0415386	0.14793	0.237867	0.039239	0.164962	0.277267	0.027233	0.0982196	82	10:30:00	0.233333	0.018596	0.0796969	0.2536	0.0154726	0.0610117
	42B	f	08:40:00	0.0597333	0.0230418	0.385744	0.120267	0.0702734	0.584313	0.2284	0.228692	1.00128	0.0513333	0.000723747	0.014099	0.0446667	0.00187718	0.0420264	0.0433333	0.00209307	0.0483017	82	09:40:00	0.0644667	0.0414123	0.642384	0.171333	0.0837331	0.488715	0.212933	0.134594	0.632096	0.0513333	0.000723747	0.014099	0.0446667	0.00187718	0.0420264	0.0433333	0.00209307	0.0483017	93	10:35:00	0.0821333	0.0720564	0.87731	0.0901333	0.0256984	0.285116
	64B	m	09:05:00	0.253533	0.0211115	0.0832691	0.240533	0.0547264	0.227521	0.0442	0.00126491	0.0286179	0.140067	0.103945	0.742109	0.2532	0.0117364	0.0463523	0.045	0.00244949	0.0544331	111	09:55:00	0.161133	0.10494	0.651262	0.251333	0.0127541	0.0507457	0.429267	0.186459	0.434366	0.0538	0.00214476	0.0398654	0.249	0.0141724	0.0569173	0.499267	0.0856183	0.171488	102	10:50:00	0.1798	0.0923411	0.513577	0.208533	0.0675784	0.324065
	71A	m	08:50:00	0.251467	0.018322	0.0728605	0.263333	0.0138289	0.0525148	0.371333	0.122123	0.328878	0.243533	0.0199459	0.081902	0.161467	0.0990828	0.613643	0.0442	0.00161245	0.0364808	69	09:40:00	0.2504	0.0636618	0.254241	0.2324	0.0520876	0.224129	0.3418	0.0939135	0.274762	0.227067	0.0308347	0.135796	0.2092	0.06821	0.326051	0.3098	0.0913488	0.294864	62	10:35:00	0.240467	0.0109013	0.0453339	0.2418	0.0157489	0.065132
	77A	f	08:50:00	0.280133	0.0395797	0.141289	0.286133	0.0254049	0.088787	0.481333	0.182986	0.380165	0.116133	0.0918981	0.791316	0.0452	0.00108233	0.0239453	0.0433333	0.00163299	0.0376845	72	09:45:00	0.279133	0.0277563	0.0994373	0.3046	0.0319258	0.104812	0.385533	0.103863	0.269401	0.242	0.0564231	0.233153	0.0467333	0.00157963	0.033801	0.143067	0.247407	1.72931	97	10:35:00	0.2658	0.0190458	0.0716547	0.250867	0.0590289	0.2353
	79B	f	09:05:00	0.172733	0.0879021	0.508889	0.2546	0.0478029	0.187757	0.4854	0.144353	0.297389	0.0538667	0.00542305	0.100676	0.045	0.00119523	0.0265606	0.0430667	0.00162422	0.0377141	115	10:00:00	0.2032	0.0595965	0.29329	0.2126	0.0460075	0.216404	0.331467	0.140995	0.425367	0.0558667	0.00360291	0.0644912	0.0514667	0.0095234	0.18504	0.269733	0.179086	0.663937	115	10:50:00	0.2036	0.0696489	0.342087	0.240533	0.0519792	0.2161
	84A	m	08:50:00	0.270467	0.0326996	0.120901	0.3	0.0743985	0.247995	0.679133	0.182987	0.269441	0.0551333	0.00255976	0.0464286	0.0466	0.00199284	0.0427649	0.0440667	0.0012228	0.0277488	94	09:50:00	0.302267	0.0683138	0.226005	0.2986	0.0729734	0.244385	0.620533	0.23552	0.379545	0.0549333	0.00179151	0.0326125	0.0463333	0.00255417	0.0551261	0.622133	0.161318	0.259298	91	10:45:00	0.266533	0.0257123	0.0964695	0.312667	0.016504	0.0527845
	89A	m	08:32:00	0.0604	0.0175816	0.291087	0.346867	0.151798	0.437626	0.621267	0.302246	0.4865	0.0549333	0.0038446	0.0699867	0.0471333	0.00459606	0.097512	0.0448	0.00248424	0.0554517	95	09:20:00	0.290533	0.0744752	0.25634	0.338067	0.0161443	0.0477548	0.6812	0.179819	0.263974	0.0546667	0.00167616	0.0306615	0.0462	0.00132017	0.0285752	0.2016	0.282278	1.40019	90	10:10:00	0.2594	0.0507456	0.195627	0.254733	0.0707929	0.27791
	92B	f	08:35:00	0.0535333	0.0057801	0.107972	0.258333	0.0187413	0.0725472	0.2668	0.0721211	0.270319	0.0559333	0.00363449	0.064979	0.2572	0.0627366	0.243922	0.3878	0.0724561	0.186839	97	09:35:00	0.184133	0.0405953	0.220467	0.426533	0.0624338	0.146375	0.3112	0.0426819	0.137153	0.1914	0.0105479	0.0551089	0.4272	0.0182412	0.0426995	0.375	0.0744129	0.198435	83	10:30:00	0.2478	0.0133159	0.0537366	0.255933	0.0305975	0.119553
	93B	f	08:40:00	0.504667	0.0409192	0.0810816	0.512933	0.0278144	0.0542261	0.3346	0.251837	0.75265	0.3012	0.0497798	0.165272	0.299133	0.0285479	0.0954353	0.0730667	0.0375413	0.513796	100	09:45:00	0.4828	0.0592383	0.122697	0.474	0.0606877	0.128033	0.705933	0.083415	0.118163	0.365533	0.0884444	0.24196	0.330467	0.0748197	0.226406	0.3842	0.0811561	0.211234	91	10:40:00	0.455467	0.0516802	0.113466	0.447533	0.0542282	0.121171
	95A	f	08:45:00	0.240733	0.0242766	0.100844	0.257267	0.0167395	0.0650666	0.4458	0.0647933	0.145342	0.2418	0.0233122	0.0964109	0.0475333	0.00255976	0.0538519	0.0449333	0.00138701	0.0308683	112	09:45:00	0.2462	0.0273814	0.111216	0.244667	0.0138856	0.0567531	0.4234	0.12141	0.28675	0.2324	0.0157108	0.0676023	0.196733	0.0930426	0.472938	0.0460667	0.00341147	0.074055	110	10:40:00	0.2386	0.0169992	0.0712454	0.240467	0.015099	0.0627906
	96B	f	09:00:00	0.180067	0.0967393	0.537242	0.282267	0.0582255	0.206278	0.282267	0.0582255	0.206278	0.053	0.00141421	0.0266833	0.0447333	0.00109978	0.0245853	0.0436667	0.00129099	0.0295648	108	10:00:00	0.179667	0.0385962	0.214821	0.419267	0.044934	0.107173	0.438733	0.0659604	0.150343	0.08	0.0466001	0.582502	0.438733	0.020243	0.0461398	0.0422	0.000774597	0.0183554	110	10:55:00	0.169133	0.0567273	0.3354	0.363333	0.0806515	0.221977
	97A	f	08:55:00	0.2738	0.0348183	0.127167	0.264467	0.0161416	0.0610347	0.363933	0.128449	0.352946	0.2722	0.027483	0.100966	0.249667	0.0584767	0.234219	0.0470667	0.00914539	0.194307	127	10:00:00	0.249733	0.0597166	0.239121	0.254467	0.0394676	0.155099	0.404333	0.140336	0.347079	0.233267	0.0296274	0.127011	0.253533	0.0350038	0.138064	0.243867	0.0886316	0.363443	105	10:55:00	0.2962	0.0119833	0.0404569	0.264133	0.0147448	0.0558234
				Description:
				pipetting a defined volume from three coloured water reservoirs
				into a 96-well plate following a certain amount and pattern
				read out with a plate reader
				volume red:	0.5 mL
				volume yellow:	0.75 mL
				volume blue:	1.00 mL
[truncated: 73 more columns]

## Sheet: task II_measured data_28°C
28°C	ID	1_LII_time	1_LIIa_MW_yellow	1_LIIa_SDEV_yellow	1_LIIa_CV_yellow	1_LIIa_MW_red	1_LIIa_SDEV_red	1_LIIa_CV_red	1_LIIa_MW_blue	1_LIIa_SDEV_blue	1_LIIa_CV_blue	1_LIIb_MW_yellow	1_LIIb_SDEV_yellow	1_LIIb_CV_yellow	1_LIIb_MW_red	1_LIIb_SDEV_red	1_LIIb_CV_red	1_LIIb_MW_blue	1_LIIb_SDEV_blue	1_LIIb_CV_blue	1_LII_HR	2_LII_time	2_LIIa_MW_yellow	2_LIIa_SDEV_yellow	2_LIIa_CV_yellow	2_LIIa_MW_red	2_LIIa_SDEV_red	2_LIIa_CV_red	2_LIIa_MW_blue	2_LIIa_SDEV_blue	2_LIIa_CV_blue	2_LIIb_MW_yellow	2_LIIb_SDEV_yellow	2_LIIb_CV_yellow	2_LIIb_MW_red	2_LIIb_SDEV_red	2_LIIb_CV_red	2_LIIb_MW_blue	2_LIIb_SDEV_blue	2_LIIb_CV_blue	2_LII_HR	3_LII_time	3_LIIa_MW_yellow	3_LIIa_SDEV_yellow	3_LIIa_CV_yellow	3_LIIa_MW_red	3_LIIa_SDEV_red	3_LIIa_CV_red	3_LIIa_MW_blue
	11A	12:45:00	0.2338	0.0281963	0.1206	0.248533	0.0269917	0.108604	0.270067	0.0287588	0.106488	0.2332	0.032446	0.139134	0.249267	0.0141293	0.0566836	0.324733	0.177938	0.547952	85	13:40:00	0.257933	0.0826788	0.320543	0.251	0.0333038	0.132684	0.2844	0.0275754	0.0969597	0.234	0.0303645	0.129763	0.241	0.014	0.0580913	0.300667	0.103635	0.344684	102	14:35:00	0.054	0.00177281	0.0328298	0.0469333	0.00231352	0.0492938	0.302333
	13A	12:30:00	0.230133	0.074105	0.322009	0.252467	0.0162519	0.0643724	0.352267	0.138314	0.39264	0.0814667	0.0652915	0.801451	0.2366	0.038862	0.164252	0.3772	0.121871	0.323094	89	13:25:00	0.244667	0.0590323	0.241276	0.2306	0.0140652	0.0609937	0.251333	0.0394111	0.156808	0.22	0.0691499	0.314318	0.250667	0.0139625	0.0557016	0.322933	0.168227	0.520933	90	14:20:00	0.2564	0.0302721	0.118066	0.2382	0.0103593	0.0434898	0.329267
	18B	12:45:00	0.243867	0.0578457	0.237202	0.2508	0.0223581	0.0891472	0.1576	0.146952	0.932438	0.055	0.00267261	0.048593	0.140867	0.103343	0.733625	0.046	0.00223607	0.0486102	88	13:40:00	0.210267	0.0247342	0.117633	0.230933	0.0202254	0.0875811	0.302133	0.0768197	0.254258	0.0556	0.00287352	0.0516821	0.235867	0.0349752	0.148284	0.3482	0.166709	0.478772	99	14:35:00	0.187467	0.0162651	0.0867624	0.2186	0.0264489	0.120992	0.255333
	24B
	31A	11:40:00	0.272733	0.0408822	0.149898	0.236867	0.0381161	0.160918	0.227533	0.0565444	0.24851	0.113333	0.0855492	0.754846	0.254467	0.0206946	0.0813254	0.213667	0.0469584	0.219774	93	12:35:00	0.2964	0.0443216	0.149533	0.254133	0.0205074	0.0806953	0.2502	0.0729356	0.291509	0.2002	0.120671	0.602752	0.264667	0.014739	0.0556889	0.2708	0.0404249	0.149279	102	13:30:00	0.266867	0.0383664	0.143766	0.2646	0.0764085	0.28877	0.251467
	34A	08:25:00	0.253	0.0373248	0.147529	0.272733	0.0228675	0.0838457	0.354067	0.133847	0.378028	0.180667	0.039393	0.218043	0.142733	0.0962968	0.674662	0.046	0.00309377	0.0672559	101	09:20:00	0.213733	0.0530343	0.248133	0.206467	0.0528608	0.256026	0.2774	0.168099	0.60598	0.0552	0.00348876	0.0632021	0.253733	0.0602595	0.237492	0.3318	0.149093	0.449345	107	10:15:00	0.199867	0.0228719	0.114436	0.255133	0.0370672	0.145286	0.291133
	39B	12:55:00	0.1368	0.0185788	0.13581	0.240467	0.0110316	0.0458756	0.353667	0.03961	0.111998	0.1456	0.0217578	0.149435	0.231267	0.0164598	0.0711722	0.337933	0.042476	0.125693	70	13:50:00	0.2106	0.013092	0.0621652	0.264533	0.0140401	0.0530749	0.454467	0.0807552	0.177692	0.2114	0.00916359	0.0433472	0.252933	0.0152852	0.0604318	0.405533	0.073326	0.180814	72	14:45:00	0.203667	0.0112037	0.0550102	0.236267	0.0237711	0.100611	0.371867
	42B	13:25:00	0.0518667	0.00203072	0.0391526	0.045	0.00151186	0.0335968	0.0422	0.000774597	0.0183554	0.161067	0.0972188	0.603594	0.251133	0.0310158	0.123503	0.371267	0.162455	0.437568	106	14:20:00	0.0572667	0.00443149	0.0773834	0.0665333	0.0457444	0.687541	0.329867	0.107149	0.324824	0.2122	0.06985	0.329171	0.223267	0.0596004	0.266947	0.377933	0.163482	0.432568	112	15:15:00	0.207733	0.051167	0.246311	0.177267	0.0879444	0.496113	0.467667
	64B	08:25:00	0.2668	0.0630818	0.236439	0.278533	0.0285529	0.102512	0.222533	0.0603323	0.271116	0.310867	0.0255563	0.0822098	0.2918	0.0444349	0.152278	0.261	0.0533787	0.204516	97	09:25:00	0.276467	0.0216064	0.078152	0.2832	0.0197961	0.0699015	0.207267	0.0737984	0.356056	0.270933	0.0316306	0.116747	0.261733	0.0685529	0.261919	0.2506	0.0810166	0.32329	99	10:20:00	0.249533	0.0227623	0.0912196	0.263467	0.026691	0.101307	0.2122
	71A	08:55:00	0.255933	0.0545271	0.213052	0.2624	0.0148699	0.0566689	0.333267	0.0918099	0.275485	0.268067	0.0211642	0.0789513	0.2656	0.0187152	0.0704637	0.367267	0.10083	0.274543	95	09:50:00	0.2436	0.0281648	0.115619	0.249667	0.0198878	0.0796573	0.3268	0.125962	0.385439	0.224	0.0399714	0.178444	0.257867	0.0185583	0.0719685	0.314067	0.0466774	0.148623	105	10:45:00	0.2326	0.0243363	0.104627	0.231067	0.0346997	0.150172	0.328133
	77A	13:50:00	0.255533	0.00989131	0.0387085	0.276667	0.0125224	0.0452615	0.4356	0.0845254	0.194044	0.242	0.0525371	0.217095	0.0903333	0.0899354	0.995595	0.0543333	0.0372744	0.686032	113	14:45:00	0.253133	0.0105415	0.0416442	0.2598	0.018335	0.0705734	0.417133	0.0654838	0.156985	0.238333	0.0510569	0.214225	0.2556	0.0103565	0.0405184	0.0509333	0.0207553	0.407499	98	15:40:00	0.239733	0.00568792	0.023726	0.2568	0.0122253	0.0476062	0.493867
	79B	12:30:00	0.0592667	0.00380726	0.0642395	0.100267	0.0874034	0.871709	0.0491333	0.00665332	0.135414	0.209	0.0659762	0.315676	0.222867	0.0509438	0.228584	0.3198	0.0820977	0.256716	120	13:25:00	0.205333	0.0328213	0.159844	0.199933	0.057379	0.286991	0.346667	0.129508	0.373581	0.0573333	0.00829515	0.144683	0.188133	0.0361976	0.192404	0.106333	0.0957188	0.900177	118	14:20:00	0.0727333	0.036181	0.497448	0.0552	0.0236619	0.428658	0.0542
	84A	12:40:00	0.233133	0.0508582	0.218151	0.311667	0.0112483	0.0360907	0.558333	0.0241562	0.0432649	0.1154	0.0883263	0.765393	0.304733	0.00913757	0.0299855	0.475	0.179352	0.377583	91	13:35:00	0.203	0.0237427	0.116959	0.2784	0.029088	0.104483	0.602133	0.0230337	0.0382535	0.2216	0.120783	0.54505	0.2702	0.0732698	0.271169	0.546067	0.0535597	0.0980827	107	14:30:00	0.203533	0.0461656	0.226821	0.292733	0.0397483	0.135783	0.572467
	89A	08:40:00	0.210733	0.0498232	0.236428	0.232467	0.04602	0.197964	0.522733	0.176357	0.337374	0.0587333	0.00452717	0.07708	0.0494	0.00360159	0.0729066	0.428133	0.114864	0.268291	82	09:40:00	0.214733	0.0455074	0.211925	0.302333	0.0553994	0.18324	0.446067	0.220199	0.493647	0.0513333	0.000723747	0.014099	0.0446667	0.00187718	0.0420264	0.0433333	0.00209307	0.0483017	88	10:35:00	0.267	0.0659491	0.247	0.264467	0.0741021	0.280195	0.587133
	92B	08:30:00	0.293333	0.131771	0.449218	0.270533	0.017828	0.0658995	0.3906	0.120709	0.309034	0.2474	0.0142969	0.0577884	0.2574	0.0235275	0.0914044	0.303267	0.09861	0.325159	111	09:25:00	0.265333	0.00530049	0.0199767	0.257333	0.0088533	0.034404	0.203	0.0665454	0.32781	0.263267	0.012931	0.0491173	0.24	0.0095169	0.0396538	0.235267	0.0162061	0.068884	99	10:20:00	0.259133	0.0121	0.046694	0.257467	0.0116917	0.0454104	0.340067
	93B	08:40:00	0.2806	0.0171498	0.0611182	0.297133	0.0150564	0.0506722	0.406733	0.110495	0.271665	0.226333	0.106842	0.472056	0.2768	0.0141128	0.0509856	0.453933	0.124825	0.274985	110	09:35:00	0.274733	0.0130847	0.0476269	0.266667	0.0141858	0.0531969	0.441	0.131727	0.298701	0.2798	0.00945818	0.0338034	0.2644	0.0108153	0.0409052	0.499267	0.0742269	0.148672	113	10:30:00	0.263333	0.00898941	0.034137	0.269133	0.0190521	0.0707904	0.567067
	95A	08:45:00	0.2484	0.0161413	0.0649812	0.243733	0.0144245	0.0591815	0.3298	0.0815757	0.247349	0.251133	0.02606	0.10377	0.243	0.01081	0.0444858	0.129867	0.109594	0.843896	111	09:40:00	0.248667	0.0135418	0.0544577	0.251533	0.0099919	0.039724	0.327667	0.0719947	0.219719	0.250533	0.0125747	0.0501918	0.242733	0.00922316	0.0379971	0.3082	0.0892854	0.2897	128	10:35:00	0.252467	0.00830548	0.0328973	0.250267	0.0261027	0.1043	0.420133
	96B	08:40:00	0.0566	0.00241424	0.0426545	0.249467	0.0328522	0.13169	0.242067	0.0860975	0.355677	0.0536	0.00195667	0.0365051	0.2176	0.0283368	0.130224	0.2614	0.0964771	0.369078	107	09:35:00	0.1644	0.0921806	0.560709	0.223067	0.0580301	0.260147	0.2876	0.150785	0.524286	0.0532	0.00185934	0.03495	0.243267	0.0170104	0.0699248	0.323533	0.113531	0.350909	88	10:30:00	0.224867	0.0156564	0.0696254	0.2316	0.0520135	0.224583	0.2518
	97A	12:15:00	0.255	0.0166046	0.0651163	0.2716	0.0101052	0.037206	0.502867	0.101802	0.202442	0.211667	0.0800104	0.378002	0.261533	0.0166385	0.0636189	0.2808	0.152527	0.543189	102	13:10:00	0.2588	0.00992975	0.0383684	0.263467	0.0124606	0.0472948	0.436133	0.0799168	0.183239	0.239733	0.0505787	0.210979	0.256267	0.0161354	0.0629635	0.434667	0.0879786	0.202405	110	14:05:00	0.2502	0.00916671	0.0366375	0.271067	0.00897987	0.0331279	0.419667
[truncated: 32 more columns]

## Sheet: task III_d2_test_measured _22°C
				Series 1					Series 2					Series 3					Series 4					Series 5					Series 5
				worked signs	omitted	wrong	correct	HR	worked signs	omitted	wrong	correct	HR	worked signs	omitted	wrong	correct	HR	worked signs	omitted	wrong	correct	HR	worked signs	omitted	wrong	correct	HR	worked signs	omitted	wrong	correct	HR
22°C	11A		m	530	4	1	223	99	600	23	0	247	87	636	9	0	279	107	632	10	0	276	109	637	6	1	282	100	640	5	0	286	106
	13A		m	510	9	0	207	95	522	1	0	218	90	488	7	0	200	84	514	12	0	204	76
	31A		f	451	15	0	171	109	529	7	0	217	103	548	10	0	225	103	575	5	0	249	104	597	11	0	250	105	569	11	0	233	103
	34A		m	470	44	1	150	115	477	40	1	158	119	485	21	2	175	110	496	23	0	182	114	480	16	0	182	112	487	18	0	190	113
	71A		m	585	88	0	180	68	653	98	0	201	74	652	78	0	220	57	653	74	1	224	49	653	56	0	243	63	651	44	0	257	63
	77A		f	601	68	1	199	78	639	42	0	248	86	640	42	0	248	95	644	41	1	251	82	648	35	1	259	68	644	37	2	255	93
	84A		m	442	15	0	169	88	500	22	1	186	91	516	9	0	206	97	503	14	2	196	92	519	12	1	208	86	517	4	0	212	83
	89A		m	355	21	0	129	86	438	26	2	154	84	442	22	1	159	79	488	34	0	168	83	476	29	1	166	84	575	56	0	197	72
	95A		f	547	11	1	226	105	623	5	0	278	107	632	4	0	282	103	624	3	0	279	110	648	1	0	295	106	653	4	0	295	103
	97A		f	567	12	0	236	120	616	16	1	258	106	640	7	1	281	102	626	6	0	277	95	589	11	4	255	92	591	10	1	252	95
	18B		m	526	14	0	212	105	586	8	0	254	107	607	10	0	261	113	590	6	0	255	111	615	1	0	276	109	591	3	1	260	95
	24B		m	495	28	0	178	96	578	35	0	220	77	629	54	0	231	95	612	52	0	215	89	546	29	0	207	89	539	28	0	202	94
	39B		m	450	36	1	153	78	536	29	0	197	73	579	21	0	233	78	585	6	1	250	78	586	26	2	224	76	583	25	0	233	76
	42B		f	305	23	0	108	83	411	35	0	138	78	415	35	0	138	97
	64B		m	512	29	1	185	107	540	6	0	222	100	539	6	1	226	99	540	4	1	225	99	528	3	0	219	86	535	14	1	213	87
	79B		f	529	21	1	206	118	600	6	0	261	109	609	3	1	266	107	620	8	1	270	122	609	5	0	267	104	617	6	0	269	114
	92B		f	529	7	0	217	94	611	7	0	268	88	623	5	0	277	96	628	5	0	276	95	647	5	0	290	101	637	9	1	281	97
	93B		f	516	10	1	202	109	587	9	0	250	45	620	13	6	260	77	611	13	2	261	73	584	6	0	252	72	611	13	4	255	96
	96B		f	463	11	6	176	114	531	11	0	221	110	576	15	0	240	113	589	26	2	231	110	574	21	1	230	116	550	18	0	223	116
	658		total possible signs
	HR = heart rate

## Sheet: task III_d2_test_measured_28°C
28°C
	ID		worked signs	correct	omitted	wrong	HR	worked signs	correct	omitted	wrong	HR	worked signs	correct	omitted	wrong	HR	worked signs	correct	omitted	wrong	HR
	11A	m	645	285	10	0	87	653	294	5	0	99
	13A	m	558	238	3	1	94	579	253	2	0	90	601	260	6	0	89	630	278	7	1	90
	31A	f	580	251	3	0	96	627	275	4	1	97	636	286	1	0	122	650	297	0	0	107
	34A	m	539	213	14	2	106	555	212	24	1	117	598	243	21	0	132	571	234	14	2	139
	71A	m	641	222	71	0	101	653	237	61	0	102	651	257	40	0	104	654	251	48	0
	77A	f	647	277	18	1	106	653	275	24	0	100	651	271	26	0	100	653	293	6	0	99
	84A	m	563	231	13	0	104	577	245	8	0	108	618	267	11	0	120	620	277	2	0	125
	89A	m	439	155	26	0	82	533	179	46	0	87	508	175	46	0	90	532	166	67	1	91
	95A	f	652	297	0	0	128	653	299	0	0	131	653	298	1	0	134	653	297	0	1	129
	97A	f	641	284	7	1	103	630	275	9	1	104	648	289	6	0	114	640	288	2	1	109
	18B	m	612	268	6	0	113	653	296	2	1	118	639	286	5	0	120	642	286	6	1	110
	39B	m	577	234	18	1	71	621	262	11	3	74	622	271	9	0	73	634	280	6	1	83
	42B	f	414	157	14	0	101	484	187	14	1	91	404	164	6	1	98	463	187	6	0	90
	64B	m	543	227	6	0	91	552	231	7	0	97	551	231	3	0	102	564	245	2	0	108
	79B	f	622	277	4	0	125	650	297	4	0	123	650	297	0	0	116	653	296	3	0	127
	92B	f	650	288	9	0	102	654	298	1	0	98	606	277	1	0	103	653	298	1	0	104
	93B	f	581	248	9	0	125	644	286	5	3	103	646	286	8	1	101	643	290	4	0	123
	96B	f	587	230	28	0	97	609	251	21	0	97	602	233	28	1	94	612	255	18	0	100
	658		total possible signs
	HR = heart rate

## Sheet: task IV_reaction measured _22°C
22°C	ID	1_reaction_time	1_reaction_sec	1_reaction_HR	2_reaction_time	2_reaction_sec	2_reaction_HR	3_reaction_time	3_reaction_sec	3_reaction_HR	4_reaction_time	4_reaction_sec	4_reaction_HR	5_reaction_time	5_reaction_sec	5_reaction_HR	6_reaction_time	6_reaction_sec	6_reaction_HR
	11A	09:15:00	339.168	143	10:10:00	274.808	142	11:05:00	272.516	160	12:00:00	267.313	175	12:55:00	276.906	161	13:50:00	270.233	165
	13A	09:25:00	425.639	93	10:20:00	371.419	94	11:15:00	329.346	93	12:10:00	330.804	93
	31A	09:05:00	507.816	135	10:05:00	334.013	149	11:00:00	349.426	144	11:55:00	318.001	153	12:50:00	338.766	151	13:45:00	332.576	145
	34A	09:30:00	513.885	143	10:25:00	440.238	149	11:25:00	440.081	146	12:20:00	433.202	149	13:15:00	372.204	146	14:05:00	400.726	145
	71A	09:20:00	516.89	80	10:10:00	402.047	84	11:05:00	356.264	94	12:00:00	344.746	92	12:50:00	361.697	89	13:45:00	334.291	91
	77A	09:30:00	455.232	86	10:25:00	359.671	130	11:15:00	349.603	137	12:10:00	338.073	136	13:05:00	327.441	115	13:50:00	354.025	100
	84A	09:15:00	527.047	108	10:15:00	409.018	108	11:10:00	397.214	109	12:05:00	385.877	106	13:00:00	401.551	107	13:55:00	376.888	106
	89A	08:58:00	433.355	101	09:50:00	398.93	98	10:40:00	346.011	95	11:35:00	365.257	98	12:25:00	350.691	96	13:15:00	369.152	106
	95A	09:30:00	459.948	122	10:25:00	386.735	114	11:20:00	368.906	116	12:20:00	330.447	140	13:15:00	313.12	121	14:00:00	322.048	121
	97A	09:10:00	441.136	161	10:15:00	333.107	157	11:10:00	339.201	165	12:05:00	343.707	139	13:05:00	322.604	157	14:00:00	343.176	154
	18B	09:25:00	328.601	172	10:20:00	273.712	180	11:15:00	259.101	184	12:10:00	324.37	174	13:05:00	254.651	179	14:00:00	258.127	176
	24B	09:20:00	513.89	102	10:15:00	557.292	95	11:15:00	589.486	95	12:10:00	573.957	94	13:05:00	567.368	95	13:55:00	543.083	104
	39B	09:15:00	434.382	109	10:15:00	355.337	118	11:10:00	303.064	123	12:05:00	287.534	131	13:00:00	297.131	125	13:55:00	317.256	117
	42B	09:10:00	516.044	123	10:10:00	359.647	123	11:05:00	369.687	132
	64B	09:30:00	394.689	133	10:20:00	331.138	123	11:15:00	321.178	124	12:10:00	326.656	116	13:00:00	333.885	114	13:55:00	312.089	120
	79B	09:20:00	476.713	146	10:15:00	369.24	147	11:05:00	340.505	144	12:00:00	332.487	146	12:55:00	308.484	153	13:45:00	310.997	153
	92B	09:05:00	430.331	143	10:05:00	382.373	141	11:00:00	351.351	147	11:55:00	382.559	144	12:50:00	382.913	141	13:45:00	369.635	141
	93B	09:25:00	515.114	89	10:25:00	436.835	102	11:20:00	387.899	116	12:15:00	364.15	71	13:15:00	324.207	97	14:10:00	324.3	152
	96B	09:15:00	443.291	120	10:15:00	386.654	106	11:10:00	357.078	107	12:10:00	347.34	111	13:10:00	315.528	100	13:55:00	314.996	106
	HR = heart rate

[truncated: 4 more sheets: task IV_reaction measured_28°C, individual perception data_22°C, individual perception data_28°C, study days calc]
